# Supplementary material for: Distribution and transmission of copy number variations of uncertain significance in 105 trios
Source: Mol Genet Genomic Med. 2022 Aug 9;10(9):e2030. doi: 10.1002/mgg3.2030 (PMC9482387; doi:10.1002/mgg3.2030)
Supplement: Supplementary file 1 — Table S1 Distribution and origin details of VUSs in 105 trios [file MGG3-10-e2030-s001.xlsx]

## Sheet: Table S1
Table S1. Distribution and Origin Details of VUSs in 105 Trios
Fetus	CNVs Type & Chr Area	Origin	De novo Mutation	Mutations Inherited from Mother	Only Mother Carried	Mutations Inherited from Father	Only Father Carried
1	dup(5)(q35.3q35.3)	De novo mutation	dup(5)(q35.3q35.3)	/	del(14)(q11.2q11.2),	/	dup(2)(q32.3q32.3),
					dup(22)(q11.22q11.22)		dup(8)(q21.2q21.3),
							del(14)(q11.2q11.2)
2	del(7)(q35q35)	Inherited from mother	/	del(7)(q35q35)	/	/	/
3	dup(7)(p15.2p15.2),	Inherited from father & De novo mutation	dup(8)(p23.2p23.1)	/	dup(12)(q21.1q21.1)	dup(7)(p15.2p15.2)	/
	dup(8)(p23.2p23.1)
4	dup(16)(p13.11p13.11)	Inherited from mother	/	dup(16)(p13.11p13.11)	/	/	/
5	del(7)(q31.1q31.1),	Inherited from father (partial)& De novo mutation	del(7)(q31.1q31.1),	/	dup(12)(p11.23p11.22)	del(13)(q14.3q21.1)	del(16)(p13.11p13.11)
	del(13)(q14.3q21.1),		dup(17)(q25.3q25.3)
	dup(17)(q25.3q25.3)
6	del(7)(q31.1q31.1)	Inherited from father	/	/	/	del(7)(q31.1q31.1)	/
7	del(22)(q13.1q13.2)	De novo mutation	del(22)(q13.1q13.2)	/	/	/	/
8	del(5)(p14.3p14.3),	Inherited from mother & Inherited from father & De novo mutation	del(5)(p14.3p14.3)	dup(16)(p13.11p13.11)	/	dup(Y)(q11.23q11.23)	/
	dup(Y)(q11.23q11.23),
	dup(16)(p13.11p13.11)
9	dup(2)(q21.1q21.1)	Inherited from mother(partial)	/	dup(2)(q21.1q21.1)	del(9)(p24.1p24.1)	/	/
10	dup(5)(q14.1q14.1)	Inherited from mother	/	dup(5)(q14.1q14.1)	/	/	dup(11)(q11q12.1)
11	dup(10)(p15.3p15.3),	Inherited from mother & De novo mutation	del(22)(q11.21q11.21)	dup(10)(p15.3p15.3)	/	/	dup(4)(q35.2q35.2)
	del(22)(q11.21q11.21)
12	dup(7)(p21.3p21.3),	Inherited from mother & Inherited from father & De novo mutation	dup(7)(p21.3p21.3)	dup(9)(p24.3p24.3),	/	del(15)(q26.1q26.1)	/
	dup(9)(p24.3p24.3),			dup(17)(q12q12)
	del(15)(q26.1q26.1),
	dup(17)(q12q12)
13	dup(3)(q26.31q26.31),	Inherited from mother & Inherited from father (partial)	/	dup(X)(p22.31p22.31)	/	dup(3)(q26.31q26.31),	dup(19)(p12p12)
	dup(12)(q21.1q21.1),					dup(12)(q21.1q21.1)
	dup(X)(p22.31p22.31)
14	dup(8)(p23.2p23.2)	Inherited from father (partial)	/	/	/	dup(8)(p23.2p23.2)	del(7)(q35q35)
15	dup(3)(q26.32q26.33),	Inherited from mother (partial) & Inherited from father	/	del(8)(p23.2p23.1)	del(2)(p16.1p16.1),	dup(3)(q26.32q26.33)	/
	del(8)(p23.2p23.1)				del(7)(q11.21q11.21)
16	dup(16)(q23.3q23.3),	Inherited from father & De novo mutation	dup(20)(p12.1p11.23)	/	/	dup(16)(q23.3q23.3)	/
	dup(20)(p12.1p11.23)
17	dup(2)(q21.1q21.1),	Inherited from mother	/	dup(2)(q21.1q21.1),	/	/	/
	dup(18)(p11.31p11.23)			dup(18)(p11.31p11.23)
18	dup(17)(p13.3p13.3)	Inherited from mother (partial)	/	dup(17)(p13.3p13.3)	del(1)(q31.1q31.1)	/	dup(4)(q27q28.1)
19	dup(3)(q26.2q26.2)	Inherited from father	/	/	/	dup(3)(q26.2q26.2)	/
20	dup(11)(q22.3q22.3),	Inherited from father	/	/	/	dup(11)(q22.3q22.3),	/
	dup(15)(q13.1q13.2)					dup(15)(q13.1q13.2)
21	del(1)(q31.1q31.1),	Inherited from mother & De novo mutation	del(1)(q31.1q31.1)	del(15)(q11.2q11.2)	/	/	/
	del(15)(q11.2q11.2)
22	del(5)(p15.2p15.2),	Inherited from mother	/	del(5)(p15.2p15.2),	/	/	/
	dup(X)(q22.3q22.3)			dup(X)(q22.3q22.3)
23	dup(17)(p13.2p13.2)	Inherited from mother (partial)	/	dup(17)(p13.2p13.2)	del(4)(p15.2p15.2)	/	del(5)(q21.3q21.3),
							del(14)(q11.2q11.2)
24	dup(2)(p16.1p16.1)	Inherited from mother (partial)	/	dup(2)(p16.1p16.1)	dup(4)(p16.2p16.2)	/	dup(10)(q21.3q21.3)
25	dup(8)(q13.3q13.3),	Inherited from mother (partial) & De novo mutation	del(17)(q12q12)	dup(8)(q13.3q13.3),	del(16)(p11.2p11.2)	/	del(14)(q11.2q11.2)
	del(17)(q12q12)
26	dup(22)(q11.21q11.22)	Inherited from mother	/	dup(22)(q11.22q11.22)	/	/	/
27	dup(2)(p24.3p24.3),	Inherited from mother & Inherited from father (partial)	/	dup(15)(q13.3q13.3),	/	dup(2)(p24.3p24.3)	del(14)(q11.2q11.2)
	dup(15)(q13.3q13.3),			dup(X)(q27.1q27.2)
	dup(X)(q27.2q27.2)
28	del(1)(p21.1p21.1),	Inherited from mother & Inherited from father (partial)	/	del(1)(p21.1p21.1)	/	del(7)(q35q35),	del(14)(q11.2q11.2)
	del(7)(q35q35)
29	dup(8)(p23.3p23.2)	Inherited from father (partial)	/	/	/	dup(8)(p23.3p23.2)	del(1)(p21.1p21.1),
							del(14)(q11.2q11.2)
30	dup(5)(p13.1p13.1)	De novo mutation	dup(5)(p13.1p13.1)	/	dup(8)(q11.23q11.23),	/	/
					dup(9)(q34.3q34.3),
					dup(18)(p11.31p11.23)
31	del(22)(q11.23q12.1)	De novo mutation	del(22)(q11.23q12.1)	/	/	/	dup(8)(p23.3p23.2)
32	dup(3)(p12.3p12.3),	Inherited from mother (partial) & De novo mutation	del(X)(q25q25)	dup(3)(p12.3p12.3)	dup(15)(q13.3q13.3),	/	/
	del(X)(q25q25)				dup(22)(q11.23q12.1)
33	dup(7)(p12.1p11.2)	Inherited from father	/	/	/	dup(7)(p12.1p11.2)	/
34	dup(2)(p25.3p25.3)	Inherited from father	/	/	del(5)(p15.1p15.1),	dup(2)(p25.3p25.3)	/
					del(8)(p23.3p23.2),
					dup(8)(p23.2p23.2)
35	dup(1)(q43q43),	Inherited from mother & Inherited from father	/	dup(1)(q43q43)	/	dup(11)(q25q25)	/
	dup(11)(q25q25)
36	del(8)(p23.2p23.1)	Inherited from father	/	/	del(12)(p12.3p12.3)	del(8)(p23.2p23.1)	/
37	dup(4)(p16.3p16.3),	Inherited from father & De novo mutation	dup(4)(p16.3p16.3)	/	/	dup(10)(q21.3q21.3)	/
	dup(10)(q21.3q21.3)
38	dup(15)(q11.1q11.2)	Inherited from mother	/	dup(15)(q11.2q11.2)	/	/	dup(1)(p32.1p31.3),
							dup(2)(q13q13),
							del(X)(q24q24)
39	dup(X)(q26.3q26.3)	De novo mutation	dup(X)(q26.3q26.3)	/	dup(3)(p26.1p26.1),	/	/
					del(10)(q21.1q21.1)
40	dup(X)(p11.4p11.4)	Inherited from father	/	/	dup(7)(p22.2p22.2)	dup(X)(p11.4p11.4)	/
41	dup(18)(q22.1q22.1)	De novo mutation	dup(18)(q22.1q22.1)	/	/	/	dup(10)(q11.22q11.22)
42	dup(15)(q26.3q26.3)	De novo mutation	dup(15)(q26.3q26.3)	/	del(5)(q13.3q13.3)	/	/
43	dup(11)(p14.3p14.3)	Inherited from father	/	/	/	dup(11)(p14.3p14.3)	/
44	dup(18)(q11.2q11.2),	Inherited from mother (partial)	/	dup(18)(q11.2q11.2),	dup(10)(p15.3p15.3),	/	del(5)(p15.2p15.2)
	dup(19)(p12q11)			dup(19)(p12p11)	dup(10)(q21.3q21.3)
45	dup(X)(p22.32p22.31),	Inherited from mother	/	dup(X)(p22.32p22.31),	/	/	/
	dup(X)(p22.31p22.31)			dup(X)(p22.31p22.31)
46	del(1)(p21.1p21.1),	Inherited from mother & Inherited from father	/	del(1)(p21.1p21.1),	/	dup(19)(q12q12)	/
	dup(5)(q21.1q21.2),			dup(5)(q21.1q21.2)
	dup(19)(q12q12)
47	dup(22)(q11.21q11.22),	Inherited from mother & Inherited from father (partial)	/	dup(22)(q11.22q11.22)	/	dup(X)(p22.31p22.31)	del(14)(q11.2q11.2),
	dup(X)(p22.31p22.31)						dup(18)(p11.31p11.23)
48	dup(11)(p15.2p15.2)	Inherited from father (partial)	/	/	/	dup(11)(p15.2p15.2)	del(4)(q22.3q23),
							del(14)(q11.2q11.2)
49	dup(12)(p11.22p11.22)	Inherited from mother	/	dup(12)(p11.22p11.22)	/	/	dup(10)(q21.3q21.3),
							dup(18)(p11.31p11.31)
50	dup(22)(q13.33q13.33)	Inherited from mother	/	dup(22)(q13.33q13.33)	/	/	dup(1)(q44q44),
							del(10)(q21.1q21.1),
							dup(22)(q11.23q12.1)
51	dup(1)(q41q41)	Inherited from mother(partial)	/	dup(1)(q41q41)	dup(2)(p24.3p24.3)	/	/
52	dup(19)(q13.42q13.42)	De novo mutation	dup(19)(q13.42q13.42)	/	dup(X)(p11.22p11.22)	/	dup(11)(q23.3q23.3)
53	dup(8)(p21.3p21.3),	Inherited from mother & Inherited from father & De novo mutation	del(11)(p15.5p15.5)	dup(8)(p21.3p21.3)	/	dup(X)(p22.31p22.31)	/
	del(11)(p15.5p15.5),
	dup(X)(p22.31p22.31)
54	del(10)(p12.31p12.31)	De novo mutation	del(10)(p12.31p12.31)	/	/	/	del(14)(q11.2q11.2)
55	del(8)(q21.13q21.2)	Inherited from father	/	/	/	del(8)(q21.13q21.2)	/
56	dup(18)(p11.21q11.1)	Inherited from mother (partial)	/	dup(18)(p11.1q11.1)	del(10)(q21.1q21.1)	/	/
57	dup(4)(q35.2q35.2)	Inherited from mother (partial)	/	dup(4)(q35.2q35.2)	dup(1)(q21.1q21.1)	/	/
58	del(1)(q31.1q31.1),	Inherited from mother (partial) & De novo mutation	del(1)(q31.1q31.1),	dup(2)(q21.1q21.1)	dup(13)(q31.1q31.1),	/	/
	dup(2)(q21.1q21.1)				dup(X)(q21.33q21.33)
59	dup(3)(p25.1p25.1)	Inherited from father	/	/	/	dup(3)(p25.1p25.1)	/
60	dup(7)(p14.3p14.3),	Inherited from father	/	/	dup(1)(q25.3q25.3),	dup(7)(p14.3p14.3),	/
	del(9)(p23p23)				dup(X)(p22.11p22.11)	del(9)(p23p23)
61	dup(15)(q11.2q11.2)	Inherited from mother (partial)	/	dup(15)(q11.2q11.2)	dup(9)(p21.3p21.3)	/	dup(10)(p11.21p11.21)
62	dup(17)(p11.2p11.2)	Inherited from mother (partial)	/	dup(17)(p11.2p11.2),	dup(X)(p11.21p11.1)	/	dup(9)(q22.33q22.33)
63	dup(7)(p11.2p11.2)	Inherited from father	/	/	del(7)(q36.3q36.3)	dup(7)(p11.2p11.2)	/
64	del(2)(p12p12),	Inherited from mother	/	del(2)(p12p12),	/	/	/
	dup(16)(p11.2p11.1)			dup(16)(p11.2p11.1)
65	dup(7)(q36.2q36.2),	Inherited from father & De novo mutation	dup(10)(q26.3q26.3)	/	dup(15)(q21.3q21.3)	dup(7)(q36.2q36.2)	/
	dup(10)(q26.3q26.3)
66	del(14)(q11.2q11.2)	De novo mutation	del(14)(q11.2q11.2)	/	del(22)(q11.23q12.1)	/	/
67	dup(3)(p22.1p22.1)	Inherited from mother	/	dup(3)(p22.1p22.1)	/	/	/
68	dup(12)(q11q12)	Inherited from father (partial)	/	/	/	dup(12)(q11q12)	dup(4)(q12q12)
69	dup(8)(q23.2q23.3)	Inherited from mother	/	dup(8)(q23.2q23.3)	/	/	del(14)(q11.2q11.2)
70	dup(10)(q26.3q26.3),	Inherited from mother & De novo mutation	del(11)(q14.3q14.3)	dup(10)(q26.3q26.3),	/	/	dup(3)(p26.1p26.1),
	del(11)(q14.3q14.3),			del(15)(q13.3q14)			del(14)(q11.2q11.2)
	del(15)(q13.3q14)
71	dup(16)(q11.2q11.2),	Inherited from mother & Inherited from father (partial)	/	dup(16)(q11.2q11.2)	/	dup(X)(q28q28)	del(22)(q11.23q12.1)
	dup(X)(q28q28)
72	del(4)(q13.2q13.2)	Inherited from mother (partial)	/	del(4)(q13.2q13.2)	del(9)(p23p23)	/	/
73	del(7)(q11.21q11.21)	Inherited from father	/	/	dup(7)(q11.21q11.21)	del(7)(q11.21q11.21)	/
74	dup(16)(p13.11p13.11),	Inherited from mother (partial)	/	dup(16)(p13.11p13.11),	del(X)(q21.33q21.33)	/	/
	dup(16)(p12.3p12.3)			dup(16)(p12.3p12.3),
75	dup(22)(q11.21q11.22)	Inherited from father (partial)	/	/	del(13)(q21.33q21.33)	dup(22)(q11.22q11.22)	dup(4)(q32.2q32.2)
76	dup(6)(q24.2q24.2)	Inherited from father (partial)	/	/	dup(7)(q36.3q36.3),	dup(6)(q24.2q24.2	dup(4)(p15.1p15.1)
					del(17)(p13.3p13.3)
77	dup(6)(q27q27),	Inherited from mother & Inherited from father (partial)	/	dup(6)(q27q27)	/	dup(7)(p15.3p15.3),	del(X)(q25q25)
	dup(7)(p15.3p15.3)
78	del(7)(q11.21q11.21),	Inherited from mother (partial) & Inherited from father (partial) & De novo mutation	del(8)(p22p22),	del(7)(q11.21q11.21)	del(1)(p21.1p21.1),	dup(22)(q11.22q11.22)	del(2)(q21.2q21.2),
	del(8)(p22p22),		dup(X)(q28q28)		del(8)(p11.22p11.22)
	dup(22)(q11.21q11.22),
	dup(X)(q28q28)
79	dup(5)(q23.3q23.3),	Inherited from mother	/	dup(5)(q23.3q23.3),	/	/	/
	del(14)(q31.3q31.3)			del(14)(q31.3q31.3)
80	dup(4)(q28.1q28.1),	Inherited from mother & Inherited from father	/	dup(4)(q28.1q28.1),	/	del(14)(q32.33q32.33)	/
	del(14)(q32.33q32.33),			del(X)(q25q25)
	del(X)(q25q25)
81	dup(2)(q21.1q21.1),	Inherited from mother (partial) & Inherited from father	/	dup(2)(q21.1q21.1)	dup(1)(q25.1q25.1),	dup(8)(p23.3p23.2)	/
	dup(8)(p23.3p23.2)				dup(22)(q13.33q13.33)
82	del(2)(p16.3p16.3),	Inherited from mother & Inherited from father (partial) & De novo mutation	dup(3)(q26.1q26.1)	del(2)(p16.3p16.3)	/	dup(22)(q11.23q12.1)	del(9)(p23p23),
	dup(3)(q26.1q26.1),
	dup(22)(q11.23q12.1)
83	del(5)(p14.3p14.3),	Inherited from father & De novo mutation	del(5)(p14.3p14.3)	/	/	dup(6)(p21.31p21.31)	/
	dup(6)(p21.31p21.31)
84	del(9)(p21.3p21.3),	Inherited from father (partial)	/	/	del(14)(q11.2q11.2),	del(9)(p21.3p21.3),	dup(13)(q22.2q22.2),
	dup(X)(q13.1q13.1)				dup(22)(q11.23q12.1)	dup(X)(q13.1q13.1)	dup(18)(p11.21p11.21)
85	dup(10)(q26.3q26.3),	Inherited from mother & Inherited from father (partial)	/	del(22)(q11.21q11.21)	/	dup(10)(q26.3q26.3)	dup(3)(p26.1p26.1)
	del(22)(q11.21q11.21)
86	del(15)(q11.2q11.2),	Inherited from mother (partial) & Inherited from father (partial)	/	del(15)(q11.2q11.2)	del(14)(q11.2q11.2),	dup(15)(q26.1q26.2)	del(14)(q11.2q11.2),
	dup(15)(q26.1q26.2)				dup(15)(q14q14)		dup(18)(p11.31p11.23)
87	dup(3)(p22.3p22.3),	Inherited from mother & De novo mutation	dup(22)(q11.21q11.21)	dup(3)(p22.3p22.3)	/	/	/
	dup(22)(q11.21q11.21)
88	dup(15)(q13.2q13.3)	Inherited from mother	/	dup(15)(q13.2q13.3)	/	/	/
89	del(1)(p36.21p36.21),	Inherited from father	/	/	dup(X)(p21.1p21.1)	del(1)(p36.21p36.21),	/
	del(1)(p21.1p21.1)					del(1)(p21.1p21.1)
90	del(4)(p15.1p15.1),	Inherited from mother & Inherited from father	/	del(4)(p15.1p15.1)	/	dup(19)(p12p11)	/
	dup(19)(p12p11)
91	dup(8)(q12.1q12.1)	Inherited from mother	/	dup(8)(q12.1q12.1)	/	/	dup(19)(q13.32q13.32)
92	del(1)(q31.1q31.1),	Inherited from mother (partial) & Inherited from father & De novo mutation	dup(10)(q26.3q26.3)	dup(22)(q11.21q11.21)	dup(4)(q32.1q32.1)	del(1)(q31.1q31.1)	/
	dup(10)(q26.3q26.3),
	dup(22)(q11.21q11.21)
93	del(2)(q14.3q21.1),	Inherited from mother	/	del(2)(q14.3q21.1),	/	/	/
	del(4)(q22.1q22.1),			del(4)(q22.1q22.1),
	dup(7)(p14.1p14.1)			dup(7)(p14.1p14.1)
94	del(4)(q28.3q28.3)	Inherited from mother (partial)	/	del(4)(q28.3q28.3)	del(1)(q31.1q31.1),	/	/
					dup(7)(p14.1p14.1),
					dup(7)(q31.31q31.31)
95	del(1)(p21.1p21.1),	Inherited from mother	/	del(1)(p21.1p21.1),	/	/	/
	del(5)(p14.1p14.1),			del(5)(p14.1p14.1),
	dup(5)(q31.1q31.1),			dup(5)(q31.1q31.1),
	del(17)(p12p12)			del(17)(p12p12)
96	del(2)(q32.1q32.1),	Inherited from mother	/	del(2)(q32.1q32.1),	/	/	/
	del(X)(p22.11p22.11),			del(X)(p22.11p22.11),
	dup(X)(q27.2q27.2)			dup(X)(q27.2q27.2)
97	del(1)(p32.1p32.1),	Inherited from mother & Inherited from father	/	del(7)(q31.1q31.1)	/	del(1)(p32.1p32.1)	/
	del(7)(q31.1q31.1)
98	dup(4)(q32.1q32.2),	Inherited from mother & De novo mutation	dup(4)(q32.1q32.2),	del(14)(q21.2q21.2)	/	/	/
	del(6)(p22.1p22.1),		del(6)(p22.1p22.1)
	del(14)(q21.2q21.2)
99	del(3)(q26.1q26.1)	Inherited from father	/	/	dup(17)(p13.3p13.3)	del(3)(q26.1q26.1)	/
100	del(6)(q22.31q22.31),	Inherited from mother (partial) & De novo mutation	del(6)(q22.31q22.31)	del(8)(p22p22)	del(6)(q16.3q16.3)	/	del(2)(q21.2q21.2),
	del(8)(p22p22)						dup(18)(q23q23),
							del(20)(p12.1p12.1)
101	del(22)(q11.21q11.22)	Inherited from father (partial)	/	/	/	del(22)(q11.22q11.22),	dup(Y)(q11.223q11.223)
102	dup(3)(p14.2p14.2),	Inherited from mother & Inherited from father	/	del(3)(q13.13q13.13)	/	dup(3)(p14.2p14.2)	/
	del(3)(q13.13q13.13)
103	del(1)(q21.1q21.1)	Inherited from father (partial)	/	/	/	del(1)(q21.1q21.1)	dup(4)(p15.1p15.1),
							dup(9)(q22.32q22.32)
104	dup(2)(p14p14),	Inherited from mother & Inherited from father	/	dup(2)(p14p14)	/	dup(14)(q22.1q22.1)	/
	dup(14)(q22.1q22.1)
105	del(7)(q21.11q21.13)	De novo mutation	del(7)(q21.11q21.13)	/	/	/	/
